# Supplementary material for: A Novel Marine Mammal Coxiella burnetii—Genome Sequencing Identifies a New Genotype with Potential Virulence
Source: Pathogens. 2023 Jun 29;12(7):893. doi: 10.3390/pathogens12070893 (PMC10386718; doi:10.3390/pathogens12070893)
Supplement: Supplementary file 1 [file pathogens-12-00893-s001.zip]

Archive with 5 entries (5 files):
- Figure S1.pdf
- pathogens-2416809-supplementary major back.xlsx
- Revised Table_S1.xlsx
- Table S2.xlsx
- Table S3.xlsx
