# Supplementary material for: A Novel Marine Mammal Coxiella burnetii—Genome Sequencing Identifies a New Genotype with Potential Virulence
Source: Pathogens. 2023 Jun 29;12(7):893. doi: 10.3390/pathogens12070893 (PMC10386718; doi:10.3390/pathogens12070893)
Supplement: Supplementary file 1 [file pathogens-12-00893-s001.zip › pathogens-2416809-supplementary major back.xlsx]

## Sheet: Sheet1
Accession	Full name	Tree label	Host	Year	Country
CP032542.1	Coxiella burnetii strain 2014-PE-15890 chromosome	2011PE15	Goat	2014	Europe
NZ_CP013667.1	Coxiella burnetii strain 3262	C3262	Goat	2007	Europe
NZ_LK937696.1	Coxiella burnetii Z3055 chromosome I	Z3055	Sheep	2014	Europe
NC_010117.1	Coxiella burnetii RSA 331	RSA331
NZ_CP018005.1	Coxiella burnetii strain RSA439 chromosome	RSA439	Lab strain/Tick	1935	North America
NC_011527.1	Coxiella burnetii CbuG_Q212	Q212	Human	1982	North America
NC_009727.1	Coxiella burnetii Dugway 5J108-111	Dugway	Rat	1957	North America
NC_011528.1	Coxiella burnetii CbuK_Q154,	Q154	Human	1976	North America
NZ_CP018150.1	Coxiella burnetii MSU Goat Q177	Q177	Goat	2007	Europe
NZ_NOVJ00000000.1	Coxiella burnetii strain Australia RSA425	AusRSA425	Human	1939	Australia
JPVV00000000	Coxiella burnetii Strain AuQ01	AuQ01	Human	2005	Australia
NOVK00000000.1	Coxiella burnetii strain Australia RSA297	AusRSA297	Human	1939	Australia
HG825990.3	Coxiella burnetii Cb175_Guyana	Cb175 Guyana	Human	2013	South America
