# Supplementary material for: A Novel Marine Mammal Coxiella burnetii—Genome Sequencing Identifies a New Genotype with Potential Virulence
Source: Pathogens. 2023 Jun 29;12(7):893. doi: 10.3390/pathogens12070893 (PMC10386718; doi:10.3390/pathogens12070893)
Supplement: Supplementary file 1 [file pathogens-12-00893-s001.zip › Table S2.xlsx]

## Sheet: Sheet1
Locus Tag	Gene name
BMW92_RS00950	16S
BMW92_RS08840	GroEL
BMW92_RS01215	rpoB
BMW92_RS06645	dnaK
BMW92_RS00015	dnaN
BMW92_RS00025	gyrB
BMW92_RS01420	ssb
