# Supplementary material for: A Novel Marine Mammal Coxiella burnetii—Genome Sequencing Identifies a New Genotype with Potential Virulence
Source: Pathogens. 2023 Jun 29;12(7):893. doi: 10.3390/pathogens12070893 (PMC10386718; doi:10.3390/pathogens12070893)
Supplement: Supplementary file 1 [file pathogens-12-00893-s001.zip › Table S3.xlsx]

## Sheet: ANIbMA
#ANIb and aligned percentage
PG457.fna Coxiella burnetii RSA 493 Coxiella burnetii RSA 331
PG457.fna * 95.46 [85.01] 95.42 [84.74]
Coxiella burnetii RSA 493 96.11 [78.89] * *
Coxiella burnetii RSA 331 96.08 [78.31] * *

## Sheet: ANImMA
#ANIm and aligned percentage
PG457.fna Coxiella burnetii RSA 493 Coxiella burnetii RSA 331
PG457.fna * 96.05 [90.43] 96.02 [90.32]
Coxiella burnetii RSA 493 96.06 [85.33] * *
Coxiella burnetii RSA 331 96.02 [84.31] * *

## Sheet: TETRA
#Tetra Summary for PG457.fna
Genome z-score
Coxiella burnetii RSA 493 0.99563
Coxiella burnetii RSA 331 0.99254
